# Supplementary material for: Autumn distribution of Bristol Bay red king crab using fishery logbooks
Source: PLoS One. 2018 Jul 20;13(7):e0201190. doi: 10.1371/journal.pone.0201190 (PMC6054397; doi:10.1371/journal.pone.0201190)
Supplement: S1 Table — Pot strings were assigned to grid cells based on their midpoint. Grid cells with fewer than three vessels fishing in them were excluded due to confidentiality restricitons. Latitude and longitude are for the centroid of each hexagonal grid cell, as in Figs 3 and 6 (Alaska Albers Equal Area Conic using North American 1983 Datum). Two different calculations were used for grid cell catch per unit effort (CPUE). CPUE #1 is the total crab caught per cell divided by the total pots per cell, thus strings with more pots contribute more to cell CPUE than strings with few pots. CPUE #2 (mapped in Fig 3) is the mean CPUE of all points (string midpoints) in a cell, thus all strings contribute equally to cell CPUE. (XLSX) [file pone.0201190.s001.xlsx]

## Sheet: Sheet1
Year	Latitude	Longitude	Vessel Number	Mean Depth (fathoms)	Total Pots Hauled	Total Crab Caught	CPUE #1	CPUE #2
2005	55.9022	-163.798	24	49.1	411	3033	7.4	7.8
2005	55.9375	-163.958	12	48.8	162	2242	13.8	15.4
2005	55.9976	-163.823	18	49.1	330	3644	11	12.6
2005	56.0328	-163.983	22	48.2	395	6134	15.5	17.1
2005	56.0453	-163.231	4	47.3	94	806	8.6	8.8
2005	56.0575	-163.688	5	49.2	124	1079	8.7	6.8
2005	56.0679	-164.144	39	48.3	612	7599	12.4	12.9
2005	56.0814	-163.392	11	47.4	375	7894	21.1	19.8
2005	56.0929	-163.848	7	48.4	159	3280	20.6	21.8
2005	56.1172	-163.552	36	47.2	893	16665	18.7	18.4
2005	56.1281	-164.009	7	47.6	141	1956	13.9	9.4
2005	56.1408	-163.255	22	45.9	555	18399	33.2	33.6
2005	56.1528	-163.713	26	47.3	549	13631	24.8	24.5
2005	56.1631	-164.171	22	47.9	348	3308	9.5	10.5
2005	56.1636	-162.958	13	45.2	313	7076	22.6	23.1
2005	56.1768	-163.416	50	46.7	1413	41275	29.2	28.3
2005	56.1882	-163.874	65	46.6	1738	38672	22.3	24.3
2005	56.2	-163.119	24	45.4	628	17777	28.3	27.4
2005	56.2126	-163.577	54	45.9	1315	26231	19.9	19.7
2005	56.2234	-164.035	43	47.2	931	15040	16.2	15.1
2005	56.2362	-163.279	51	45	1322	60427	45.7	43.9
2005	56.2482	-163.738	58	45.5	1469	30786	21	20.9
2005	56.2584	-164.197	13	46.8	335	6787	20.3	18.6
2005	56.2591	-162.982	31	44.8	765	21855	28.6	27.1
2005	56.2722	-163.44	61	42.8	1687	53799	31.9	34.4
2005	56.2835	-163.9	52	44.4	1325	27732	20.9	19.7
2005	56.2931	-164.359	9	46.5	288	4505	15.6	13.5
2005	56.2954	-163.143	53	45	1332	47189	35.4	34.7
2005	56.3079	-163.602	59	43.3	1453	46011	31.7	32.1
2005	56.3187	-164.062	29	46.4	839	27306	32.5	30.3
2005	56.3276	-164.522	4	46.3	97	1409	14.5	13
2005	56.3316	-163.304	88	44.4	2316	80588	34.8	31.1
2005	56.3435	-163.764	54	41.3	1403	40659	29	30.7
2005	56.3536	-164.224	30	44.4	674	15556	23.1	22.5
2005	56.3545	-163.005	22	44	785	23784	30.3	30.5
2005	56.3675	-163.465	63	43.3	1860	42333	22.8	23
2005	56.3767	-162.706	4	19.5	216	2167	10	11.3
2005	56.3788	-163.926	52	45	1450	39458	27.2	26.9
2005	56.3883	-164.386	43	42.6	1006	19864	19.7	21.2
2005	56.3909	-163.166	57	44.3	1509	34922	23.1	21.5
2005	56.4033	-163.627	66	43.2	1693	43263	25.6	26
2005	56.4135	-162.867	8	42.8	232	9722	41.9	47.1
2005	56.4139	-164.088	36	42	929	20687	22.3	21.8
2005	56.4228	-164.549	14	41.1	403	4406	10.9	12.2
2005	56.427	-163.328	52	43.9	1487	38009	25.6	25.1
2005	56.4353	-162.568	16	37.4	409	9587	23.4	23.9
2005	56.4388	-163.789	51	44.5	1440	34252	23.8	23.8
2005	56.4488	-164.25	31	41.1	832	15410	18.5	17.9
2005	56.45	-163.029	21	43.4	561	13827	24.6	22.7
2005	56.4629	-163.49	46	42.7	1282	29935	23.3	23.1
2005	56.4722	-162.729	9	39.9	250	4835	19.3	19.4
2005	56.4741	-163.952	45	43.3	1126	23679	21	20.7
2005	56.4834	-164.413	52	43.1	1381	33561	24.3	26.1
2005	56.4863	-163.19	11	43.2	334	6642	19.9	19.4
2005	56.4986	-163.652	18	43.5	504	9407	18.7	18.1
2005	56.5089	-162.891	9	42.6	256	7822	30.6	30.2
2005	56.5091	-164.114	55	41	1394	35186	25.2	25.1
2005	56.5179	-164.577	43	42.9	1071	20140	18.8	19
2005	56.5224	-163.352	17	42.8	512	10786	21.1	21
2005	56.5308	-162.59	11	39.6	250	5484	21.9	22.3
2005	56.5341	-163.815	13	42.8	367	6243	17	17.2
2005	56.544	-164.277	27	42.1	624	13000	20.8	21.7
2005	56.5454	-163.052	9	43.2	250	6008	24	24.8
2005	56.5583	-163.515	44	42.4	1430	27330	19.1	18.9
2005	56.5677	-162.752	11	41.3	366	14972	40.9	40.2
2005	56.5693	-163.978	20	41.6	569	9526	16.7	16.5
2005	56.5786	-164.441	39	41.3	938	20186	21.5	22.4
2005	56.5817	-163.215	6	42.1	182	5307	29.2	27.8
2005	56.5939	-163.678	11	41.6	422	6443	15.3	14
2005	56.6043	-164.141	36	41.5	965	23935	24.8	24.7
2005	56.613	-164.605	15	41.2	423	5080	12	13.5
2005	56.6178	-163.377	13	40.9	308	4448	14.4	15.5
2005	56.6264	-162.613	10	39.6	249	9304	37.4	37
2005	56.6293	-163.841	6	40.8	180	2357	13.1	13.2
2005	56.6391	-164.304	46	40.8	1387	29979	21.6	19.9
2005	56.6409	-163.076	4	29.8	187	4207	22.5	23
2005	56.6536	-163.54	10	40.1	298	5048	16.9	18
2005	56.6645	-164.004	6	40.7	207	3012	14.6	14.5
2005	56.6737	-164.468	28	40	733	14916	20.3	19.5
2005	56.6771	-163.239	14	37.4	412	6454	15.7	16.8
2005	56.6892	-163.703	3	38.3	136	2120	15.6	15
2005	56.6995	-164.168	13	40.5	400	9922	24.8	22.3
2005	56.7081	-164.632	10	35.7	278	5364	19.3	20.4
2005	56.7131	-163.402	14	34	410	5952	14.5	14.9
2005	56.7219	-162.636	9	38.4	237	5712	24.1	23.6
2005	56.7343	-164.332	31	38.3	962	18528	19.3	18.6
2005	56.7363	-163.1	5	37.7	155	1539	9.9	10.7
2005	56.7422	-164.797	3	39	75	412	5.5	5.6
2005	56.7489	-163.565	6	40.4	208	2473	11.9	13
2005	56.7688	-164.496	32	33.9	955	18768	19.7	20.3
2005	56.7725	-163.263	9	38.9	266	3773	14.2	14.5
2005	56.7845	-163.729	6	38.6	126	1388	11	11.5
2005	56.7947	-164.195	13	36.2	320	6581	20.6	21.3
2005	56.8031	-164.661	22	38.9	684	10043	14.7	14.5
2005	56.8198	-163.893	3	24.5	88	1612	18.3	14
2005	56.8294	-164.359	39	38.3	1029	19505	19	18.8
2005	56.855	-164.057	3	37.8	104	613	5.9	6.1
2005	56.8639	-164.524	79	37.9	1992	35642	17.9	17.8
2005	56.9245	-164.387	18	37.6	431	7148	16.6	17.6
2005	56.959	-164.552	4	37	106	977	9.2	10.3
2006	56.1636	-162.958	15	42.7	431	12166	28.2	30
2006	56.2	-163.119	14	44.2	363	9335	25.7	26.3
2006	56.2225	-162.821	30	42.9	663	20754	31.3	28.5
2006	56.2362	-163.279	7	45.7	228	7499	32.9	31.2
2006	56.2591	-162.982	28	43.3	781	23126	29.6	31.8
2006	56.2722	-163.44	6	46.6	184	5003	27.2	30
2006	56.2812	-162.683	12	42.2	326	10707	32.8	32.3
2006	56.2954	-163.143	21	44.4	593	17146	28.9	28.9
2006	56.318	-162.844	32	42.6	717	22841	31.9	29
2006	56.3316	-163.304	4	45.3	117	1951	16.7	16
2006	56.3398	-162.545	4	41.6	102	2690	26.4	26.8
2006	56.3545	-163.005	26	43.5	748	24976	33.4	31.1
2006	56.3675	-163.465	5	45.1	152	5676	37.3	35.2
2006	56.3767	-162.706	24	41.3	637	18330	28.8	29.5
2006	56.3909	-163.166	26	43.9	655	16450	25.1	24.6
2006	56.4135	-162.867	18	42.3	560	17161	30.6	32.5
2006	56.427	-163.328	8	44.5	249	6714	27	26.5
2006	56.4353	-162.568	16	41.1	378	10737	28.4	28.8
2006	56.45	-163.029	10	43.5	282	9118	32.3	30.2
2006	56.4722	-162.729	22	40.2	530	16805	31.7	31.2
2006	56.4937	-162.429	4	42	79	1382	17.5	17.6
2006	56.5091	-164.114	8	43.3	227	5407	23.8	22.7
2006	56.5145	-162.128	10	39.8	255	7031	27.6	25.8
2006	56.5308	-162.59	6	40	198	7024	35.5	29.9
2006	56.5454	-163.052	5	41.6	136	3607	26.5	25.4
2006	56.552	-162.29	15	39.8	392	9993	25.5	25.9
2006	56.5583	-163.515	3	42.7	77	1570	20.4	21.6
2006	56.5677	-162.752	4	40.1	121	1711	14.1	13.4
2006	56.5693	-163.978	5	41.6	108	2954	27.4	45.9
2006	56.5724	-161.989	11	39.8	318	8575	27	27
2006	56.5893	-162.451	7	33.5	152	4606	30.3	29.2
2006	56.5939	-163.678	4	40.8	141	2749	19.5	18.7
2006	56.6043	-164.141	5	41	130	3241	24.9	25
2006	56.6044	-162.914	7	40.4	174	2269	13	13.5
2006	56.6101	-162.15	19	39.9	470	15002	31.9	30.1
2006	56.6264	-162.613	7	39.9	224	7640	34.1	34.5
2006	56.6301	-161.848	9	40.1	242	6112	25.3	26.9
2006	56.6409	-163.076	4	39.5	130	5666	43.6	45.2
2006	56.6476	-162.311	22	38.4	593	23189	39.1	36.6
2006	56.6536	-163.54	5	39.4	138	3448	25	24
2006	56.6632	-162.775	6	37.8	131	3162	24.1	26.8
2006	56.6645	-164.004	21	39.9	526	16457	31.3	32.2
2006	56.668	-162.01	14	40.1	397	10612	26.7	25.7
2006	56.6771	-163.239	3	39.8	104	1081	10.4	12.6
2006	56.6848	-162.473	10	37.7	253	10535	41.6	40.1
2006	56.6995	-164.168	21	39.2	444	14464	32.6	34.7
2006	56.7057	-162.171	11	34	263	12850	48.9	46.1
2006	56.7219	-162.636	15	32.2	399	17162	43	40.4
2006	56.7246	-163.867	6	39.3	162	4294	26.5	25.9
2006	56.7258	-161.869	11	41.2	406	17452	43	38.8
2006	56.7343	-164.332	6	38.7	169	3827	22.6	21
2006	56.7363	-163.1	3	39.2	76	1183	15.6	15.6
2006	56.7431	-162.333	6	37.7	201	6949	34.6	32.7
2006	56.7587	-162.798	13	27.4	367	16147	44	39.8
2006	56.7598	-164.03	21	39	509	12590	24.7	25.3
2006	56.7688	-164.496	10	38.2	243	10710	44.1	44.2
2006	56.7803	-162.496	8	34.5	301	8907	29.6	30.7
2006	56.7834	-161.728	5	32.8	126	4066	32.3	34.7
2006	56.7947	-164.195	24	39	716	20116	28.1	24.1
2006	56.7953	-162.961	3	36	86	4052	47.1	46.9
2006	56.8174	-162.658	4	34.6	102	3646	35.7	34.5
2006	56.8198	-163.893	9	38.2	267	9401	35.2	35.4
2006	56.8294	-164.359	22	37.9	584	16448	28.2	29.9
2006	56.8387	-162.356	4	25.9	98	4734	48.3	41
2006	56.8442	-163.59	7	37.7	211	6920	32.8	32.7
2006	56.8541	-162.821	10	27.2	263	10019	38.1	36.5
2006	56.855	-164.057	27	38.2	643	19358	30.1	29.9
2006	56.8639	-164.524	32	37.8	961	37431	38.9	41.9
2006	56.8759	-162.518	7	28.4	207	8898	43	40.6
2006	56.8797	-163.755	8	37.8	277	14198	51.3	49.5
2006	56.8899	-164.222	36	37.5	1032	36690	35.6	32.5
2006	56.8907	-162.985	9	33.3	230	6700	29.1	29
2006	56.8982	-164.689	8	37.4	246	9799	39.8	40.8
2006	56.9038	-163.452	11	35.3	361	16011	44.4	42.7
2006	56.9128	-162.681	7	33.9	247	6294	25.5	27.3
2006	56.9151	-163.919	19	37.2	499	13260	26.6	26.5
2006	56.9245	-164.387	44	37.3	1212	39920	32.9	29.5
2006	56.9271	-163.149	16	34.1	406	11313	27.9	27.9
2006	56.9342	-162.378	8	33.5	256	7702	30.1	33.2
2006	56.9395	-163.616	6	36.4	250	6988	28	27.7
2006	56.9496	-162.845	10	33.4	284	9339	32.9	29.6
2006	56.9501	-164.084	26	36.8	853	31540	37	35.1
2006	56.959	-164.552	29	35.6	906	39191	43.3	44
2006	56.9632	-163.312	6	34.9	148	4685	31.7	31.2
2006	56.9714	-162.541	8	25	192	6087	31.7	33
2006	56.975	-163.78	15	35.8	446	9977	22.4	23.6
2006	56.985	-164.249	43	36.3	1278	50741	39.7	39.2
2006	56.9861	-163.009	7	33.2	235	7033	29.9	27.4
2006	56.9991	-163.477	12	35	266	10154	38.2	41.3
2006	57.0083	-162.704	5	19.9	172	7047	41	39.3
2006	57.0103	-163.945	10	36.1	241	9802	40.7	40.6
2006	57.0197	-164.414	34	36.3	932	36162	38.8	41.6
2006	57.0224	-163.173	6	33.1	176	4585	26.1	25.4
2006	57.0348	-163.642	7	35.2	164	5276	32.2	36
2006	57.0453	-164.111	12	36.2	321	8135	25.3	28.3
2006	57.0541	-164.58	14	36.2	314	13700	43.6	43.5
2006	57.0585	-163.337	13	33.8	377	15776	41.8	43
2006	57.0702	-163.806	10	31.6	284	9916	34.9	30.7
2006	57.0801	-164.276	16	36.1	552	18667	33.8	34.3
2006	57.0883	-164.746	5	36.1	128	3892	30.4	40.7
2006	57.0944	-163.502	6	34.1	175	7564	43.2	44.6
2006	57.1178	-163.197	14	29.8	471	16671	35.4	39.8
2006	57.13	-163.667	9	34.8	267	11653	43.6	43.5
2006	57.1538	-163.362	7	32.1	139	5770	41.5	42.6
2006	57.1654	-163.833	11	35.5	269	13080	48.6	46.6
2006	57.1769	-163.057	7	29.9	196	6444	32.9	31.1
2006	57.2131	-163.222	18	30.4	478	17487	36.6	37.5
2006	57.2849	-163.553	4	31.1	152	7549	49.7	52
2006	57.3085	-163.247	8	28.1	284	10692	37.6	38.2
2006	57.3444	-163.413	4	29.3	73	3253	44.6	43.8
2007	55.7115	-163.747	10	50.6	246	6260	25.4	23.7
2007	55.7355	-163.454	25	47.1	646	22053	34.1	32.8
2007	55.7713	-163.613	30	48.9	791	28980	36.6	38.9
2007	55.795	-163.319	31	47.4	643	19384	30.1	29.5
2007	55.8069	-163.772	32	50.1	823	23952	29.1	31.7
2007	55.818	-163.025	16	45	346	6344	18.3	19.5
2007	55.831	-163.478	49	48	1082	27213	25.2	24.4
2007	55.8544	-163.184	50	46.8	1279	37492	29.3	27.9
2007	55.8667	-163.638	8	48.8	202	4750	23.5	24.4
2007	55.877	-162.889	4	43.9	99	1402	14.2	14.5
2007	55.8905	-163.343	65	47.2	1626	48591	29.9	29.5
2007	55.9135	-163.048	48	45.9	1267	32873	25.9	25.4
2007	55.9264	-163.503	28	47.5	755	22593	29.9	28.1
2007	55.9498	-163.208	53	46.7	1192	32076	26.9	26.8
2007	55.9725	-162.912	19	44.7	462	13251	28.7	27.7
2007	55.9859	-163.367	6	47.2	147	1861	12.7	11
2007	56.009	-163.071	41	45.4	1011	28766	28.5	29
2007	56.0314	-162.775	8	43.6	270	8124	30.1	26.1
2007	56.0453	-163.231	8	46.4	213	5920	27.8	28.3
2007	56.0681	-162.935	34	44.6	845	26837	31.8	32.3
2007	56.1045	-163.095	13	41.4	356	6878	19.3	19.9
2007	56.1269	-162.798	19	43.9	626	23283	37.2	36.7
2007	56.1636	-162.958	19	43.6	445	11264	25.3	25
2007	56.1857	-162.661	18	41.4	603	18707	31	30.2
2007	56.2	-163.119	3	44.2	121	1536	12.7	13
2007	56.207	-162.363	5	40.8	144	2730	19	19.5
2007	56.2225	-162.821	9	43.2	245	6706	27.4	28.7
2007	56.2442	-162.523	17	40.5	450	12094	26.9	27.1
2007	56.2591	-162.982	3	43.2	80	1146	14.3	13.6
2007	56.2812	-162.683	27	42.4	657	16647	25.3	23.5
2007	56.3026	-162.385	17	41.3	415	13211	31.8	31.8
2007	56.318	-162.844	4	42.6	108	140	1.3	1.3
2007	56.3232	-162.086	3	41	76	1588	20.9	20
2007	56.3316	-163.304	3	39.3	74	719	9.7	9.6
2007	56.3398	-162.545	29	41.1	792	16087	20.3	20.9
2007	56.3608	-162.246	12	41.3	319	11171	35	35.7
2007	56.3767	-162.706	3	41.3	75	22	0.3	0.3
2007	56.3811	-161.947	7	44.1	223	7604	34.1	30.1
2007	56.3982	-162.407	22	40.1	538	12986	24.1	23.3
2007	56.4135	-162.867	3	42.2	67	141	2.1	2
2007	56.4189	-162.107	25	38.7	708	26140	36.9	32.8
2007	56.4564	-162.268	29	39.8	737	21552	29.2	28.4
2007	56.4768	-161.968	16	41.1	555	18888	34	31.9
2007	56.5145	-162.128	41	39.6	920	27870	30.3	28.7
2007	56.5345	-161.828	10	41.4	283	7500	26.5	25.3
2007	56.552	-162.29	11	41.1	284	7987	28.1	28.7
2007	56.5724	-161.989	32	39.3	872	27549	31.6	30.9
2007	56.6101	-162.15	49	40.9	1015	28191	27.8	27.1
2007	56.6301	-161.848	21	39.5	606	21375	35.3	34
2007	56.6476	-162.311	11	40.7	287	9311	32.4	31.1
2007	56.668	-162.01	22	40.9	462	13082	28.3	27.4
2007	56.6848	-162.473	3	39.7	134	4271	31.9	32.3
2007	56.6877	-161.708	22	39	599	16131	26.9	23.9
2007	56.7057	-162.171	14	38.9	405	8817	21.8	22.1
2007	56.7258	-161.869	37	41.3	984	31515	32	32.7
2007	56.7636	-162.031	11	37.9	333	8048	24.2	22.3
2007	56.7803	-162.496	23	35.9	578	14941	25.8	25.8
2007	56.7834	-161.728	28	40.7	668	20390	30.5	30.6
2007	56.7953	-162.961	4	36.1	103	1947	18.9	19.1
2007	56.8013	-162.193	4	35.8	169	5040	29.8	32.1
2007	56.8174	-162.658	18	35.3	480	11435	23.8	24.3
2007	56.8198	-163.893	3	38.7	64	417	6.5	6.7
2007	56.8214	-161.89	24	37.7	610	14418	23.6	24.4
2007	56.8387	-162.356	9	34.6	306	8719	28.5	25.8
2007	56.8408	-161.586	16	41.8	344	11573	33.6	32
2007	56.8442	-163.59	7	37.6	161	2394	14.9	16.1
2007	56.8541	-162.821	16	34.8	327	9789	29.9	31.1
2007	56.8592	-162.052	9	37.8	353	11674	33.1	29.7
2007	56.8678	-163.288	10	36.4	197	4210	21.4	21
2007	56.8759	-162.518	15	34.3	471	13965	29.6	28.5
2007	56.879	-161.748	11	38	263	7074	26.9	25.7
2007	56.8797	-163.755	5	37.6	76	801	10.5	7.5
2007	56.8907	-162.985	4	34.5	185	4503	24.3	21.3
2007	56.8968	-162.215	3	34.8	96	3058	31.9	31.7
2007	56.9038	-163.452	20	36.9	340	7372	21.7	18.3
2007	56.9128	-162.681	13	34.3	323	9377	29	28.8
2007	56.917	-161.911	5	35.7	153	4881	31.9	28.3
2007	56.9271	-163.149	5	34.6	186	5138	27.6	26.1
2007	56.9342	-162.378	4	31.8	127	3433	27	28.3
2007	56.9365	-161.607	32	36.9	738	23175	31.4	31.9
2007	56.9395	-163.616	12	36.2	215	6071	28.2	29.9
2007	56.9496	-162.845	10	33.5	213	5829	27.4	27.7
2007	56.9501	-164.084	8	37.5	228	6175	27.1	26.9
2007	56.9548	-162.073	5	32.9	172	5077	29.5	29.4
2007	56.9551	-161.302	5	39.8	175	6023	34.4	34.6
2007	56.9632	-163.312	18	34.9	391	11623	29.7	30.7
2007	56.9714	-162.541	6	34.3	151	3153	20.9	22.4
2007	56.9746	-161.769	11	36.1	310	8648	27.9	27
2007	56.975	-163.78	11	36.8	256	6453	25.2	22.6
2007	56.985	-164.249	11	37.7	238	2886	12.1	11
2007	56.9861	-163.009	5	33.5	194	3660	18.9	18.3
2007	56.9937	-161.464	11	37	325	9004	27.7	27.7
2007	56.9991	-163.477	14	35.3	281	6944	24.7	24.7
2007	57.0083	-162.704	5	32	125	3531	28.2	28.7
2007	57.0103	-163.945	7	35.8	229	8874	38.8	31.4
2007	57.0197	-164.414	3	36.8	79	623	7.9	7.8
2007	57.0224	-163.173	14	33.8	364	7029	19.3	19.2
2007	57.0321	-161.627	7	34.6	212	7813	36.9	37
2007	57.0348	-163.642	5	35.3	183	3991	21.8	21.4
2007	57.045	-162.869	5	32.3	128	2432	19	18.6
2007	57.0453	-164.111	8	36.5	283	4410	15.6	16.7
2007	57.0508	-161.321	5	39	146	4691	32.1	31.7
2007	57.0585	-163.337	9	34.1	197	4922	25	23.9
2007	57.0815	-163.033	5	32	115	2940	25.6	24.6
2007	57.0894	-161.484	9	33.8	223	6621	29.7	30.3
2007	57.0944	-163.502	13	34.4	350	9398	26.9	23.8
2007	57.1055	-163.972	5	35.9	182	3804	20.9	21.2
2007	57.1078	-161.178	12	38.9	555	17590	31.7	29.1
2007	57.1178	-163.197	20	33.1	618	16178	26.2	23.9
2007	57.1277	-161.647	11	32.3	284	10822	38.1	37.4
2007	57.13	-163.667	10	34.3	278	7056	25.4	28.1
2007	57.1404	-162.892	5	30.6	200	3777	18.9	17.4
2007	57.1465	-161.341	18	36.8	769	24837	32.3	32
2007	57.1538	-163.362	11	30.2	290	6652	22.9	22.5
2007	57.1654	-163.833	7	34.6	165	4474	27.1	25.9
2007	57.1769	-163.057	11	30.5	255	5759	22.6	22.4
2007	57.185	-161.504	18	32	350	12506	35.7	34.8
2007	57.1897	-163.528	25	33.1	660	16630	25.2	24.6
2007	57.2006	-163.999	3	34.5	109	2348	21.5	22.9
2007	57.2035	-161.197	3	39.2	143	3501	24.5	28.9
2007	57.2131	-163.222	5	31.4	124	3544	28.6	26.5
2007	57.2253	-163.693	28	33	746	19624	26.3	25.5
2007	57.2491	-163.387	15	31.3	412	13436	32.6	28.6
2007	57.2607	-163.859	23	33.4	892	26512	29.7	28.9
2007	57.2807	-161.524	8	29.9	329	9383	28.5	28.6
2007	57.2849	-163.553	38	29.8	1064	34133	32.1	32.9
2007	57.2958	-164.025	36	33.1	884	10357	11.7	7.7
2007	57.3085	-163.247	4	28.3	239	13253	55.5	46
2007	57.3205	-163.719	37	30.6	1103	30253	27.4	24.9
2007	57.3378	-161.381	3	31.2	160	3793	23.7	21.9
2007	57.3444	-163.413	10	28.1	321	13069	40.7	37.9
2007	57.3558	-163.886	25	31.5	748	20848	27.9	27.9
2007	57.3763	-161.545	10	29.1	346	10444	30.2	29.7
2007	57.3802	-163.579	30	28	856	26525	31	31
2007	57.391	-164.052	22	29.5	736	16765	22.8	24.1
2007	57.3948	-161.236	10	30.8	244	2649	10.9	11.1
2007	57.4157	-163.745	45	28.1	1492	42577	28.5	28.8
2007	57.4258	-164.219	8	28.1	332	5522	16.6	17.5
2007	57.4335	-161.4	15	29.4	369	5192	14.1	15.1
2007	57.4397	-163.438	13	27.2	370	11811	31.9	32.2
2007	57.451	-163.912	45	28.6	1640	54617	33.3	32.3
2007	57.4754	-163.605	25	26.5	722	22099	30.6	32.2
2007	57.4861	-164.079	34	28.3	1026	26175	25.5	23.3
2007	57.5109	-163.772	28	26.7	867	23981	27.7	28.4
2007	57.5209	-164.247	28	27.7	752	22517	29.9	27.7
2007	57.535	-163.463	9	25.7	322	8811	27.4	26.5
2007	57.5462	-163.939	33	27.3	1240	42965	34.6	35.2
2007	57.5706	-163.631	12	26	427	9294	21.8	23.3
2007	57.5812	-164.107	43	27.7	1204	32923	27.3	26.6
2007	57.6061	-163.798	23	27	658	22550	34.3	34.8
2007	57.616	-164.275	31	26.9	1209	44576	36.9	37.6
2007	57.6413	-163.966	24	26.2	650	21616	33.3	36.3
2007	57.6506	-164.443	9	26.6	261	7102	27.2	25.4
2007	57.6659	-163.657	5	25.4	177	5128	29	27.6
2007	57.6763	-164.134	9	26	199	6078	30.5	31.3
2007	57.7013	-163.825	3	25.5	143	2257	15.8	22
2007	57.7111	-164.302	8	26.4	292	11155	38.2	35.2
2007	57.7456	-164.471	12	26	590	14981	25.4	23.9
2007	57.7799	-164.64	17	26.6	461	16889	36.6	34.7
2007	57.8406	-164.5	11	25.9	341	8266	24.2	24
2007	57.9089	-164.839	7	25.4	238	3465	14.6	14.7
2008	55.496	-163.989	7	49.6	129	2499	19.4	16.7
2008	55.531	-164.148	18	51.1	373	11533	30.9	31
2008	55.5561	-163.856	9	47.2	196	5019	25.6	21.2
2008	55.5659	-164.306	7	50.3	211	7238	34.3	35.3
2008	55.5804	-163.564	48	41.5	765	10226	13.4	12.6
2008	55.5913	-164.014	42	50.6	916	23399	25.5	24.6
2008	55.6161	-163.722	64	46.8	1317	35681	27.1	28.5
2008	55.6264	-164.173	44	49.8	943	26511	28.1	28.8
2008	55.6401	-163.43	34	104.9	670	10506	15.7	15.4
2008	55.6515	-163.881	62	50.2	1490	43855	29.4	28.3
2008	55.6612	-164.333	21	51.3	402	4607	11.5	12.6
2008	55.6759	-163.588	72	45	1708	32754	19.2	19.4
2008	55.6867	-164.04	13	49.9	305	6484	21.3	19.5
2008	55.6995	-163.295	59	43.6	1186	21949	18.5	18.7
2008	55.7115	-163.747	16	48.6	355	4093	11.5	10.9
2008	55.7217	-164.2	19	51.2	283	4098	14.5	15.3
2008	55.7225	-163.001	29	38.9	720	14141	19.6	19.6
2008	55.7355	-163.454	117	46.8	2858	58744	20.6	19.4
2008	55.7589	-163.16	50	44.3	1051	18427	17.5	17.7
2008	55.7713	-163.613	34	48	848	18068	21.3	20.8
2008	55.7815	-162.866	53	39.4	1133	23078	20.4	19.4
2008	55.795	-163.319	101	46.7	2310	39828	17.2	16.9
2008	55.8033	-162.572	20	33.3	440	5792	13.2	12.8
2008	55.8069	-163.772	5	40.1	132	1482	11.2	10.6
2008	55.818	-163.025	61	43.6	1477	30732	20.8	20.4
2008	55.831	-163.478	45	48.6	1168	26511	22.7	22.1
2008	55.8403	-162.73	13	37.8	256	3326	13	12.8
2008	55.8544	-163.184	73	46.6	1690	32628	19.3	18.9
2008	55.8667	-163.638	12	47.7	296	8050	27.2	26.8
2008	55.877	-162.889	35	44	938	14804	15.8	16.2
2008	55.8905	-163.343	24	47.5	573	11164	19.5	20.7
2008	55.8989	-162.594	5	38.6	104	855	8.2	8.8
2008	55.9135	-163.048	82	45.9	1917	38599	20.1	19.1
2008	55.9264	-163.503	13	48.1	309	6135	19.9	22.3
2008	55.9358	-162.753	16	42.6	370	6555	17.7	18.1
2008	55.9498	-163.208	8	46.5	202	2019	10	10.7
2008	55.9574	-162.457	6	39.6	249	4090	16.4	12.9
2008	55.9725	-162.912	59	42.7	1425	28960	20.3	20.7
2008	55.9945	-162.616	46	41.3	1175	22350	19	18.6
2008	56.009	-163.071	21	45.8	449	8419	18.8	18.6
2008	56.0314	-162.775	42	42.9	1080	22670	21	18.7
2008	56.0453	-163.231	4	46.3	100	921	9.2	10.1
2008	56.053	-162.479	28	40.6	858	16438	19.2	19.1
2008	56.0681	-162.935	42	44.5	1204	34120	28.3	28
2008	56.0739	-162.182	7	40.4	171	2017	11.8	11.4
2008	56.0901	-162.638	62	39.8	1627	34564	21.2	20.6
2008	56.1045	-163.095	3	45.3	88	1167	13.3	12.5
2008	56.1114	-162.341	32	40.3	787	16998	21.6	20.3
2008	56.1269	-162.798	59	41.7	2043	70397	34.5	31.7
2008	56.1319	-162.044	14	40.6	397	6510	16.4	16.7
2008	56.1486	-162.501	47	38.7	1182	33822	28.6	28.2
2008	56.1636	-162.958	16	43.9	489	12500	25.6	25.8
2008	56.1696	-162.203	25	41.5	529	8817	16.7	16.5
2008	56.1857	-162.661	49	41.5	1413	37209	26.3	26.7
2008	56.1898	-161.905	4	39.9	150	2085	13.9	13.9
2008	56.207	-162.363	11	41.5	265	6911	26.1	24
2008	56.2225	-162.821	34	40.5	963	29718	30.9	30.4
2008	56.2276	-162.065	23	43.9	575	11270	19.6	20.3
2008	56.2442	-162.523	23	38	653	18622	28.5	28.4
2008	56.2652	-162.225	8	42.6	254	3344	13.2	17
2008	56.2812	-162.683	13	42.7	346	9504	27.5	26.8
2008	56.2854	-161.926	16	44.5	433	8069	18.6	19
2008	56.3026	-162.385	12	42.3	286	7078	24.7	25.7
2008	56.3398	-162.545	12	42	282	4161	14.8	13.6
2008	56.3431	-161.787	18	44.8	550	15051	27.4	26.9
2008	56.3608	-162.246	9	42.6	222	4051	18.2	16.9
2008	56.3811	-161.947	28	41	616	14622	23.7	23.6
2008	56.3982	-162.407	6	41	148	3227	21.8	21.5
2008	56.4006	-161.647	4	37.1	56	1103	19.7	20.2
2008	56.4189	-162.107	22	42.2	524	10251	19.6	22.3
2008	56.4388	-161.807	57	46.8	1335	33006	24.7	24.8
2008	56.4564	-162.268	5	39.8	98	2480	25.3	23.1
2008	56.4768	-161.968	37	39.1	769	20971	27.3	25.6
2008	56.4963	-161.667	23	46.2	619	16221	26.2	23.2
2008	56.5145	-162.128	15	39.1	317	4914	15.5	15
2008	56.5345	-161.828	45	44.6	959	25250	26.3	26.6
2008	56.5537	-161.527	10	40.4	258	4603	17.8	17.9
2008	56.5724	-161.989	20	38.9	397	7093	17.9	19.1
2008	56.592	-161.687	16	44.9	670	14474	21.6	22.4
2008	56.6101	-162.15	8	41.8	175	3587	20.5	20.1
2008	56.6109	-161.386	7	37	279	4571	16.4	14.4
2008	56.6301	-161.848	41	40.1	759	17986	23.7	22
2008	56.6494	-161.546	45	45.9	1599	37448	23.4	22.7
2008	56.668	-162.01	29	41.7	631	14919	23.6	22.9
2008	56.6877	-161.708	45	40.7	1097	28585	26.1	25
2008	56.7057	-162.171	14	38.1	310	5571	18	17.5
2008	56.7066	-161.405	14	43.1	495	17189	34.7	35.8
2008	56.7258	-161.869	35	39.8	839	15433	18.4	17.1
2008	56.7451	-161.566	35	39.8	1056	20874	19.8	20.4
2008	56.7636	-162.031	17	38.1	345	7517	21.8	21.2
2008	56.7834	-161.728	40	41.8	899	22240	24.7	24.7
2008	56.8013	-162.193	11	36.8	233	3905	16.8	16
2008	56.8024	-161.425	23	41.9	896	24495	27.3	28.6
2008	56.8174	-162.658	5	36.7	152	2704	17.8	18.3
2008	56.8214	-161.89	26	37.4	755	15670	20.8	21
2008	56.8408	-161.586	24	41.4	674	17362	25.8	23.1
2008	56.8541	-162.821	5	34	89	1462	16.4	16.8
2008	56.8592	-162.052	14	37	390	7572	19.4	19.3
2008	56.8594	-161.283	17	39.7	455	14894	32.7	30.7
2008	56.8759	-162.518	8	33.7	212	2839	13.4	13.1
2008	56.879	-161.748	22	38	784	17612	22.5	23.5
2008	56.8968	-162.215	8	34.4	267	6370	23.9	24.8
2008	56.898	-161.445	29	41.3	857	26663	31.1	31.8
2008	56.9128	-162.681	8	33.5	202	3258	16.1	17.7
2008	56.9163	-161.14	4	38.6	128	4229	33	35.3
2008	56.917	-161.911	18	35.8	463	9059	19.6	19.5
2008	56.9342	-162.378	21	33.5	455	8383	18.4	17.7
2008	56.9365	-161.607	25	38.7	735	17000	23.1	22.2
2008	56.9496	-162.845	15	34.1	482	10100	21	20.3
2008	56.9548	-162.073	23	31.4	612	12604	20.6	17.9
2008	56.9551	-161.302	28	41	746	21559	28.9	30.2
2008	56.9714	-162.541	12	33.6	287	6352	22.1	22.7
2008	56.9731	-160.997	6	37.3	204	4496	22	21.5
2008	56.9746	-161.769	7	35.1	178	2994	16.8	17.2
2008	56.9924	-162.237	28	32.6	728	15125	20.8	21
2008	56.9937	-161.464	27	40.9	702	16832	24	21.6
2008	57.0083	-162.704	16	26.7	452	8040	17.8	17.8
2008	57.0126	-161.932	18	28.9	444	6762	15.2	15.4
2008	57.0224	-163.173	5	33.8	125	1249	10	10.2
2008	57.0296	-160.854	15	39.2	348	4130	11.9	12.2
2008	57.0297	-162.4	20	32.7	447	7984	17.9	17.9
2008	57.0321	-161.627	19	35.1	593	12631	21.3	20.8
2008	57.045	-162.869	8	31.3	236	4950	21	20.5
2008	57.0504	-162.095	7	31	166	3426	20.6	20.6
2008	57.0508	-161.321	41	39.1	1093	29394	26.9	28
2008	57.0585	-163.337	3	33.8	75	908	12.1	12.3
2008	57.0668	-162.564	7	22.6	173	3871	22.4	22.5
2008	57.0688	-161.016	6	35.4	119	1674	14.1	14.4
2008	57.0703	-161.79	11	30.8	261	3857	14.8	14.5
2008	57.0879	-162.259	3	31.3	135	1748	12.9	19
2008	57.0894	-161.484	21	35.2	465	10190	21.9	21.7
2008	57.1037	-162.728	10	24.5	301	5248	17.4	17.4
2008	57.1078	-161.178	18	39.2	577	15966	27.7	28.3
2008	57.1082	-161.953	14	29.4	442	8609	19.5	19.4
2008	57.1252	-162.422	17	30.7	475	12350	26	23.6
2008	57.1254	-160.872	3	35.8	73	625	8.6	8.1
2008	57.1277	-161.647	11	31.1	263	3037	11.5	11.5
2008	57.1404	-162.892	12	29.9	306	6368	20.8	20.3
2008	57.1459	-162.117	27	29.8	622	12073	19.4	18.9
2008	57.1465	-161.341	27	35.6	957	27063	28.3	25.5
2008	57.1623	-162.587	7	25.1	269	4111	15.3	15.1
2008	57.1645	-161.035	9	35.5	250	3501	14	14.6
2008	57.1659	-161.811	6	26.9	149	2942	19.7	19.1
2008	57.1769	-163.057	12	30.1	285	6209	21.8	21.9
2008	57.1834	-162.281	15	29.5	485	10776	22.2	20.8
2008	57.185	-161.504	8	33.6	193	3768	19.5	18.2
2008	57.1992	-162.751	4	29.4	122	1065	8.7	9.8
2008	57.2035	-161.197	17	46.6	590	15411	26.1	25.8
2008	57.2038	-161.974	12	28.8	324	5510	17	18.1
2008	57.2211	-160.891	4	34.3	100	1984	19.8	19.7
2008	57.2234	-161.668	4	28.6	97	1051	10.8	10.8
2008	57.2415	-162.138	13	28.3	324	4684	14.5	13.6
2008	57.2422	-161.361	7	33.8	178	2638	14.8	14.5
2008	57.2602	-161.054	8	34.6	213	4829	22.7	22.6
2008	57.2722	-163.081	4	28.1	101	1900	18.8	18.2
2008	57.2807	-161.524	3	30.2	73	832	11.4	12.4
2008	57.2946	-162.775	5	26.4	115	1702	14.8	14.5
2008	57.2992	-161.217	9	34.1	247	3282	13.3	13.4
2008	57.2993	-161.996	4	28.4	112	1913	17.1	17.7
2008	57.3312	-162.94	6	27.1	113	1973	17.5	18.1
2008	57.356	-161.072	4	31.4	146	1803	12.3	13.5
2008	57.3802	-163.579	6	28.3	137	2076	15.2	15.4
2008	57.39	-162.798	6	25.6	148	2308	15.6	15.6
2008	57.3948	-161.236	7	32	160	2555	16	13.9
2008	57.4854	-162.822	6	26.1	146	2386	16.3	15.7
2009	55.531	-164.148	5	53.1	141	3570	25.3	8.7
2009	55.5561	-163.856	61	47.2	1278	26739	20.9	20.8
2009	55.5913	-164.014	23	48.8	643	12162	18.9	17.2
2009	55.6161	-163.722	15	47.1	324	1878	5.8	6.1
2009	55.6264	-164.173	43	51.5	1294	33755	26.1	25.8
2009	55.6515	-163.881	16	51.6	379	2058	5.4	5.1
2009	55.6612	-164.333	27	49.1	572	9438	16.5	16.5
2009	55.6759	-163.588	17	47.2	348	7224	20.8	21.1
2009	55.6867	-164.04	18	51.3	447	14649	32.8	29.5
2009	55.7115	-163.747	13	49.6	314	5840	18.6	17.9
2009	55.7217	-164.2	56	50.2	1896	57514	30.3	29.3
2009	55.7355	-163.454	40	47.1	903	22113	24.5	25.3
2009	55.7564	-164.359	19	46.8	506	8733	17.3	16.3
2009	55.7713	-163.613	62	50.8	1556	34301	22	22.3
2009	55.7815	-162.866	11	39.4	211	3738	17.7	17.9
2009	55.795	-163.319	8	46.9	166	1314	7.9	9.4
2009	55.8033	-162.572	5	31.8	107	558	5.2	6.4
2009	55.8069	-163.772	16	49.2	336	5800	17.3	17.4
2009	55.818	-163.025	27	44.7	710	17924	25.2	25.9
2009	55.831	-163.478	34	47	754	17797	23.6	22.9
2009	55.8403	-162.73	27	40.4	593	9451	15.9	16.6
2009	55.8544	-163.184	22	46.3	505	14284	28.3	28.9
2009	55.8667	-163.638	42	48.8	921	18964	20.6	21.3
2009	55.877	-162.889	37	43.8	932	16393	17.6	16.5
2009	55.8905	-163.343	9	48	265	4186	15.8	15.8
2009	55.8989	-162.594	11	39.3	230	3680	16	16.8
2009	55.9022	-163.798	34	48.7	671	12051	18	18.3
2009	55.9135	-163.048	52	45.4	1335	25536	19.1	18.8
2009	55.9358	-162.753	41	42.4	970	20146	20.8	20.9
2009	55.9498	-163.208	15	46.9	415	8127	19.6	19.7
2009	55.9574	-162.457	21	39.8	497	9499	19.1	19.8
2009	55.9725	-162.912	55	43.8	1538	33567	21.8	23.7
2009	55.9859	-163.367	5	47.2	134	1463	10.9	10.9
2009	55.9945	-162.616	66	41.1	1741	39616	22.8	22.8
2009	56.009	-163.071	11	46.2	283	5496	19.4	19.1
2009	56.0157	-162.32	5	40	152	3316	21.8	21.8
2009	56.0314	-162.775	32	42.6	829	17336	20.9	21.5
2009	56.053	-162.479	45	40.2	1054	24041	22.8	22.6
2009	56.0681	-162.935	10	44.1	277	7331	26.5	26.3
2009	56.0901	-162.638	30	41.6	785	14798	18.9	18.9
2009	56.1114	-162.341	12	41	257	5489	21.4	22.4
2009	56.1269	-162.798	6	41.8	133	1154	8.7	9
2009	56.1898	-161.905	11	38.9	281	4413	15.7	17.2
2009	56.2276	-162.065	14	43.2	312	9473	30.4	31.2
2009	56.2474	-161.766	10	36	286	3620	12.7	13.4
2009	56.2854	-161.926	45	43.8	1093	29147	26.7	25.9
2009	56.3049	-161.627	7	34.6	163	2262	13.9	14.3
2009	56.3232	-162.086	4	43.9	117	903	7.7	7.5
2009	56.3398	-162.545	3	41	87	239	2.7	3
2009	56.3431	-161.787	26	43.1	620	21789	35.1	31.4
2009	56.3811	-161.947	15	44.9	339	7061	20.8	22.4
2009	56.4189	-162.107	7	38.7	164	3174	19.4	18.3
2009	56.4388	-161.807	58	47.4	1514	52900	34.9	32.8
2009	56.458	-161.507	6	38.1	147	2931	19.9	20.2
2009	56.4768	-161.968	33	41.9	826	19609	23.7	24.6
2009	56.4963	-161.667	49	45.6	1178	33756	28.7	28.2
2009	56.5145	-162.128	5	37.9	112	579	5.2	4.4
2009	56.5152	-161.366	4	37.6	186	1839	9.9	7.6
2009	56.5345	-161.828	62	43	1371	36106	26.3	25.9
2009	56.5537	-161.527	58	40.9	1378	28450	20.6	21.5
2009	56.5724	-161.989	42	37.6	950	21773	22.9	23
2009	56.592	-161.687	90	45.4	2135	44782	21	20.9
2009	56.6101	-162.15	7	41.2	143	831	5.8	4.7
2009	56.6109	-161.386	18	37.4	596	12574	21.1	19.7
2009	56.6301	-161.848	59	38.6	1401	34042	24.3	24.2
2009	56.6494	-161.546	98	45.3	2420	46978	19.4	20.1
2009	56.668	-161.244	5	37.7	143	3134	21.9	23.7
2009	56.668	-162.01	16	41	383	6768	17.7	16.5
2009	56.6877	-161.708	85	38.5	1921	47272	24.6	23.5
2009	56.7057	-162.171	9	37.1	167	1141	6.8	5.1
2009	56.7066	-161.405	53	42	1377	33269	24.2	22.9
2009	56.7248	-161.102	7	39.3	265	6437	24.3	27.6
2009	56.7258	-161.869	30	41.6	695	13628	19.6	18.8
2009	56.7451	-161.566	73	40.2	1590	38820	24.4	24.6
2009	56.7636	-162.031	27	38.1	580	9372	16.2	14.9
2009	56.7637	-161.263	24	39.7	903	22940	25.4	27.2
2009	56.7815	-160.96	12	39.8	356	6636	18.6	19.9
2009	56.7834	-161.728	32	40.9	732	11554	15.8	14.1
2009	56.8013	-162.193	10	36.4	185	1466	7.9	5.4
2009	56.8024	-161.425	57	41.2	1245	33446	26.9	27.2
2009	56.8206	-161.121	15	39.1	530	10271	19.4	20.8
2009	56.8214	-161.89	30	36.3	788	14280	18.1	17.7
2009	56.8408	-161.586	34	41.9	810	17118	21.1	21.6
2009	56.8592	-162.052	10	36.2	274	4180	15.3	14.7
2009	56.8594	-161.283	39	39.7	1140	36444	32	31.4
2009	56.8773	-160.979	14	39.3	376	5427	14.4	15.5
2009	56.879	-161.748	14	37.8	305	5786	19	17.6
2009	56.8968	-162.215	15	32.9	317	6948	21.9	22.3
2009	56.898	-161.445	30	39.4	780	19746	25.3	25.3
2009	56.9163	-161.14	25	37.9	693	18102	26.1	28.5
2009	56.917	-161.911	22	35.6	454	9212	20.3	18.1
2009	56.9365	-161.607	10	37.5	278	5125	18.4	19.2
2009	56.9548	-162.073	24	32.2	523	11592	22.2	22.7
2009	56.9551	-161.302	34	39.6	858	27149	31.6	30.5
2009	56.9714	-162.541	3	33.2	66	1517	23	24.6
2009	56.9746	-161.769	9	36.3	267	6519	24.4	22.4
2009	56.9924	-162.237	28	32.2	714	16875	23.6	23.8
2009	56.9937	-161.464	21	39.2	562	14824	26.4	26.9
2009	57.0083	-162.704	3	31.5	71	1244	17.5	18.3
2009	57.012	-161.159	26	39	678	18978	28	27.8
2009	57.0126	-161.932	37	30.5	669	13182	19.7	19.9
2009	57.0297	-162.4	10	32	240	4775	19.9	20.6
2009	57.0321	-161.627	10	34.8	250	4923	19.7	19
2009	57.0504	-162.095	11	30.9	224	4981	22.2	20.5
2009	57.0508	-161.321	36	39.7	954	24993	26.2	24.8
2009	57.0688	-161.016	4	37.9	89	2232	25.1	24.2
2009	57.0703	-161.79	14	31.1	345	7496	21.7	20.7
2009	57.0879	-162.259	19	31.2	519	13946	26.9	27
2009	57.0894	-161.484	7	35.7	219	4985	22.8	24.1
2009	57.1078	-161.178	41	39.8	966	31622	32.7	32.1
2009	57.1082	-161.953	18	29.1	358	7482	20.9	20.8
2009	57.1252	-162.422	8	29.9	216	5165	23.9	23.7
2009	57.1277	-161.647	16	30.7	436	6346	14.6	15
2009	57.1459	-162.117	10	29.6	190	4868	25.6	25.6
2009	57.1465	-161.341	18	37	605	16581	27.4	26.1
2009	57.1623	-162.587	7	29.1	167	2049	12.3	12.1
2009	57.1645	-161.035	8	36.7	184	5603	30.5	35
2009	57.2035	-161.197	37	37.9	1215	30885	25.4	27.8
2009	57.2207	-162.445	10	27.9	263	5219	19.8	20.3
2009	57.2602	-161.054	7	33.4	244	4845	19.9	24.1
2009	57.2992	-161.217	24	33.6	622	17076	27.5	28.8
2009	57.2993	-161.996	3	30	84	2148	25.6	23.8
2009	57.356	-161.072	15	32.7	402	10676	26.6	26.8
2009	57.3948	-161.236	13	32.3	346	9695	28	25.2
2009	57.4126	-160.928	9	32.6	216	5407	25	27.5
2009	57.4516	-161.091	9	32	324	8851	27.3	27.4
2009	57.4905	-161.256	3	29	135	1362	10.1	9.4
2009	57.5083	-160.946	6	32.3	153	2982	19.5	20.6
2010	55.6612	-164.333	11	50.8	223	1540	6.9	9.1
2010	55.6867	-164.04	9	51.2	137	1705	12.4	12.8
2010	55.6957	-164.492	5	51.8	247	8329	33.7	35.4
2010	55.7217	-164.2	49	49.8	924	39123	42.3	43.7
2010	55.7564	-164.359	56	50.8	1011	26259	26	25.4
2010	55.791	-164.519	8	51.2	270	8894	32.9	32.9
2010	55.8069	-163.772	4	49.3	155	2744	17.7	9.8
2010	55.8169	-164.226	15	51.6	267	4411	16.5	22.3
2010	55.818	-163.025	13	44.9	332	3433	10.3	10.3
2010	55.8517	-164.386	10	51	160	3431	21.4	20.9
2010	55.8544	-163.184	27	46.7	745	13538	18.2	18.8
2010	55.8667	-163.638	25	43.1	669	11625	17.4	16.4
2010	55.877	-162.889	3	44.2	83	393	4.7	5.2
2010	55.8905	-163.343	24	47.8	786	13725	17.5	17.6
2010	55.9022	-163.798	22	49.9	595	10410	17.5	17.1
2010	55.9135	-163.048	16	45.9	422	6699	15.9	15.9
2010	55.9264	-163.503	18	47.7	452	9009	19.9	20.2
2010	55.9358	-162.753	5	43.5	102	805	7.9	7.7
2010	55.9498	-163.208	35	46.9	972	14497	14.9	14.9
2010	55.9621	-163.663	28	48.6	700	10465	15	18.2
2010	55.9725	-162.912	10	44	244	2383	9.8	10.5
2010	55.9859	-163.367	31	47.4	685	12955	18.9	18.5
2010	55.9945	-162.616	7	42.3	146	2252	15.4	13.1
2010	55.9976	-163.823	9	49	251	3072	12.2	11.6
2010	56.009	-163.071	24	45.6	702	16668	23.7	23.5
2010	56.0218	-163.527	6	48.2	149	1884	12.6	13.9
2010	56.0314	-162.775	32	42.4	824	20722	25.1	25.1
2010	56.0453	-163.231	10	46.4	514	9108	17.7	15.9
2010	56.0681	-162.935	47	43.9	1223	25158	20.6	21.3
2010	56.0814	-163.392	8	47.2	208	1170	5.6	5.8
2010	56.0901	-162.638	59	41.8	1431	48791	34.1	34.1
2010	56.1045	-163.095	53	44.1	1550	26073	16.8	17.8
2010	56.1269	-162.798	49	43.1	1174	40419	34.4	33.3
2010	56.1408	-163.255	7	45.9	280	3513	12.5	12.6
2010	56.1486	-162.501	13	41	272	2389	8.8	8.5
2010	56.1636	-162.958	38	44	882	16932	19.2	19.5
2010	56.1857	-162.661	27	41.9	550	10207	18.6	17.5
2010	56.2	-163.119	31	45.2	817	12123	14.8	13.7
2010	56.2225	-162.821	7	43.6	148	2178	14.7	11.6
2010	56.2276	-162.065	37	43.6	608	13994	23	22.4
2010	56.2362	-163.279	7	45.8	263	2366	9	8.3
2010	56.2591	-162.982	21	43.7	490	9499	19.4	19.6
2010	56.2652	-162.225	46	40.9	831	7345	8.8	9.3
2010	56.2854	-161.926	11	42.8	204	2736	13.4	12.8
2010	56.3431	-161.787	34	43.2	765	11293	14.8	15.4
2010	56.3545	-163.005	4	44.8	70	1735	24.8	25.7
2010	56.3811	-161.947	49	46.3	1163	16944	14.6	14
2010	56.4006	-161.647	61	37.7	1295	23164	17.9	18.4
2010	56.4189	-162.107	5	43.8	100	1149	11.5	8.2
2010	56.4388	-161.807	22	46.4	493	6893	14	13.9
2010	56.458	-161.507	34	35.9	728	12338	16.9	17.2
2010	56.4768	-161.968	10	42.8	248	1704	6.9	6.3
2010	56.4963	-161.667	49	42.2	999	12193	12.2	12.6
2010	56.5345	-161.828	56	44.9	1667	27956	16.8	14.9
2010	56.5537	-161.527	56	41.2	1364	30591	22.4	20.9
2010	56.5724	-161.989	7	38.5	175	2594	14.8	14.5
2010	56.592	-161.687	121	45.3	3086	55694	18	18.6
2010	56.6301	-161.848	56	39.2	1340	27210	20.3	19.5
2010	56.6494	-161.546	62	45.6	1541	26381	17.1	16.9
2010	56.668	-162.01	13	41.2	310	3707	12	11.1
2010	56.6857	-160.942	5	38.6	258	2827	11	14.4
2010	56.6877	-161.708	106	38.9	2476	59742	24.1	23.7
2010	56.7057	-162.171	5	37.2	103	635	6.2	5.8
2010	56.7066	-161.405	48	42	1070	18827	17.6	17.6
2010	56.7248	-161.102	9	39.1	283	5551	19.6	20.5
2010	56.7258	-161.869	37	40.8	948	21054	22.2	19.4
2010	56.7451	-161.566	104	40.9	2260	46969	20.8	21.2
2010	56.7636	-162.031	15	38.5	375	7324	19.5	16.3
2010	56.7637	-161.263	49	39.5	1122	22293	19.9	21.1
2010	56.7815	-160.96	32	37.8	1050	19042	18.1	17.1
2010	56.7834	-161.728	73	40.6	1606	30743	19.1	19.2
2010	56.8013	-162.193	15	36.8	324	3783	11.7	12.3
2010	56.8024	-161.425	87	41.1	2069	44686	21.6	21.8
2010	56.8206	-161.121	25	37.8	692	14220	20.5	21
2010	56.8214	-161.89	35	37.5	918	15508	16.9	16.8
2010	56.8381	-160.817	28	36.7	597	10019	16.8	15.5
2010	56.8387	-162.356	6	36.1	117	1289	11	11.7
2010	56.8408	-161.586	55	41.8	1323	27553	20.8	20.6
2010	56.8592	-162.052	32	37.1	731	11846	16.2	16.3
2010	56.8594	-161.283	93	39.6	2054	44881	21.9	20.6
2010	56.8773	-160.979	23	39.2	545	10171	18.7	18.1
2010	56.879	-161.748	55	37.1	1341	26502	19.8	19.4
2010	56.8968	-162.215	33	32.8	887	17065	19.2	19.7
2010	56.898	-161.445	72	42.5	1717	30887	18	18.5
2010	56.9163	-161.14	33	37.7	826	15621	18.9	19.4
2010	56.917	-161.911	34	36.2	948	19165	20.2	18.9
2010	56.9338	-160.835	18	39.3	441	7032	15.9	16.1
2010	56.9365	-161.607	32	38.7	853	14886	17.5	18.7
2010	56.9548	-162.073	13	31.7	370	5847	15.8	15.6
2010	56.9551	-161.302	104	40.6	2436	48032	19.7	19.1
2010	56.9731	-160.997	14	38	356	5701	16	15.7
2010	56.9746	-161.769	27	36.1	703	11827	16.8	16.3
2010	56.9924	-162.237	13	33.1	327	6619	20.2	20
2010	56.9937	-161.464	29	39.4	984	17743	18	18.2
2010	57.012	-161.159	54	37.9	1401	24764	17.7	16.8
2010	57.0126	-161.932	30	31.4	669	11779	17.6	17.4
2010	57.0321	-161.627	14	35.5	461	7280	15.8	15.6
2010	57.0504	-162.095	16	30.6	344	6552	19	18.9
2010	57.0508	-161.321	31	40.4	845	17161	20.3	19.2
2010	57.0688	-161.016	20	35.8	598	8015	13.4	14.9
2010	57.0703	-161.79	41	29.8	1004	25870	25.8	25.8
2010	57.0879	-162.259	13	31.2	263	4336	16.5	15.9
2010	57.0894	-161.484	20	35.1	488	7819	16	15.4
2010	57.1078	-161.178	16	39.1	418	7760	18.6	18.1
2010	57.1082	-161.953	90	28.4	2069	37108	17.9	18.4
2010	57.1254	-160.872	13	36.9	385	5153	13.4	14.5
2010	57.1277	-161.647	8	31.4	146	2242	15.4	13
2010	57.1459	-162.117	19	29.4	312	5039	16.2	15.6
2010	57.1465	-161.341	23	35.2	643	13471	20.9	20.1
2010	57.1645	-161.035	12	34.5	329	5419	16.5	16.8
2010	57.1659	-161.811	48	26.5	1328	32436	24.4	24.8
2010	57.185	-161.504	8	31.5	238	2484	10.4	10.4
2010	57.2035	-161.197	13	37.1	324	5044	15.6	15.2
2010	57.2038	-161.974	26	27.6	621	12551	20.2	20.3
2010	57.2234	-161.668	12	28.2	279	3069	11	9.5
2010	57.2415	-162.138	7	27.7	159	1204	7.6	9.6
2010	57.2422	-161.361	13	32.9	316	5026	15.9	16
2010	57.2602	-161.054	3	31.3	109	1253	11.5	12.6
2010	57.2615	-161.832	31	26.4	889	19688	22.1	21.9
2010	57.2807	-161.524	18	29.3	381	5568	14.6	13
2010	57.2992	-161.217	24	34	556	9720	17.5	17.4
2010	57.2993	-161.996	65	26.4	1318	23750	18	17.7
2010	57.319	-161.688	6	26.3	134	807	6	6
2010	57.337	-162.16	5	26.5	155	2490	16.1	15.7
2010	57.3378	-161.381	13	31.3	341	4912	14.4	15.1
2010	57.356	-161.072	6	32.3	118	909	7.7	7.9
2010	57.357	-161.853	17	25.9	521	7768	14.9	14.8
2010	57.3763	-161.545	27	29.2	591	7507	12.7	13.5
2010	57.3948	-161.236	5	32.1	121	3139	25.9	25.8
2010	57.3949	-162.017	15	26.2	301	5170	17.2	18.8
2010	57.4146	-161.709	9	26.1	216	1939	9	9.8
2010	57.4335	-161.4	4	29.6	111	787	7.1	8
2010	57.4526	-161.874	43	26.8	968	23300	24.1	25.7
2011	55.7713	-163.613	37	49.2	559	22592	40.4	40.3
2011	55.795	-163.319	17	47.2	259	7081	27.3	28.9
2011	55.831	-163.478	12	48	324	7961	24.6	22.7
2011	55.8544	-163.184	11	46.5	265	6588	24.9	22.4
2011	55.8905	-163.343	42	48.4	909	20925	23	24.1
2011	55.9135	-163.048	38	45.9	958	30333	31.7	31.6
2011	55.9264	-163.503	11	47.5	238	4522	19	17.4
2011	55.9498	-163.208	37	46.5	863	32887	38.1	37.7
2011	55.9725	-162.912	12	45	246	4749	19.3	15.4
2011	55.9859	-163.367	8	47	249	5387	21.6	23.7
2011	56.009	-163.071	64	45.3	1832	59801	32.6	33
2011	56.0314	-162.775	4	41.9	93	734	7.9	7.5
2011	56.0453	-163.231	10	45.9	242	7218	29.8	29.2
2011	56.0681	-162.935	35	44.7	974	30424	31.2	31.4
2011	56.0901	-162.638	19	41.7	408	8248	20.2	21.2
2011	56.1045	-163.095	14	45.7	318	14093	44.3	44
2011	56.1269	-162.798	15	43.6	475	13071	27.5	28.2
2011	56.1636	-162.958	17	43.8	462	18305	39.6	37.8
2011	56.1857	-162.661	4	41.8	87	552	6.3	6.3
2011	56.2225	-162.821	14	43.5	323	11969	37.1	36.4
2011	56.3431	-161.787	3	45	64	1607	25.1	22.5
2011	56.3608	-162.246	6	39.3	202	4770	23.6	23.6
2011	56.3811	-161.947	9	45.2	230	6165	26.8	28
2011	56.3982	-162.407	4	41.9	100	1961	19.6	17.1
2011	56.4388	-161.807	14	45.9	245	6340	25.9	26.3
2011	56.4564	-162.268	10	39.6	255	7710	30.2	38.1
2011	56.4768	-161.968	52	42.7	1211	40766	33.7	34.3
2011	56.4963	-161.667	3	44.2	78	1434	18.4	18.3
2011	56.5145	-162.128	6	40.4	155	2186	14.1	14.6
2011	56.5345	-161.828	70	43.1	1800	56071	31.2	31.6
2011	56.5537	-161.527	12	41.7	259	5855	22.6	24.7
2011	56.5724	-161.989	14	39.5	297	6982	23.5	22.4
2011	56.592	-161.687	28	45.3	632	15049	23.8	24
2011	56.6101	-162.15	13	40.9	306	6954	22.7	21.4
2011	56.6301	-161.848	72	40.1	1910	59204	31	29.8
2011	56.6494	-161.546	13	44.3	307	6615	21.5	21.8
2011	56.668	-162.01	24	40.4	637	19521	30.6	30.1
2011	56.6877	-161.708	58	39.2	1334	38047	28.5	27.9
2011	56.7057	-162.171	9	37.1	270	6132	22.7	21
2011	56.7066	-161.405	4	44	111	2335	21	19.9
2011	56.7258	-161.869	45	41.8	1210	35035	29	29.4
2011	56.7431	-162.333	3	37.8	57	1466	25.7	24.4
2011	56.7451	-161.566	24	41.7	583	14493	24.9	24.2
2011	56.7636	-162.031	24	38.2	549	14898	27.1	25
2011	56.7834	-161.728	42	40.3	1109	34595	31.2	32.8
2011	56.8013	-162.193	6	35.4	181	4064	22.5	24.3
2011	56.8024	-161.425	23	40.6	507	12695	25	24.7
2011	56.8214	-161.89	25	37.6	663	18151	27.4	28
2011	56.8408	-161.586	25	42	644	15763	24.5	24.3
2011	56.8592	-162.052	8	37.4	195	4592	23.5	26
2011	56.8594	-161.283	3	40	88	1286	14.6	14.6
2011	56.879	-161.748	19	37.8	467	13415	28.7	29
2011	56.8968	-162.215	10	34	288	7729	26.8	26.3
2011	56.898	-161.445	21	42	508	13681	26.9	30.5
2011	56.917	-161.911	7	35	183	4922	26.9	27.4
2011	56.9551	-161.302	6	41.1	159	3477	21.9	20.8
2011	56.9746	-161.769	3	34.6	55	1982	36	27.9
2011	56.9924	-162.237	4	32.9	121	3113	25.7	22.4
2011	56.9937	-161.464	7	39.4	180	4980	27.7	27.8
2011	57.0126	-161.932	11	30.6	250	8632	34.5	32.9
2011	57.0504	-162.095	7	30.3	139	3427	24.7	25.7
2011	57.0508	-161.321	7	41.2	242	7858	32.5	31.5
2011	57.0703	-161.79	24	29.2	516	15993	31	32.7
2011	57.1082	-161.953	5	29.8	117	2663	22.8	22.5
2011	57.1465	-161.341	10	36.6	321	12213	38	37.7
2011	57.2035	-161.197	5	37.3	141	2892	20.5	20.2
2012	55.6401	-163.43	13	43.9	253	8679	34.3	36.2
2012	55.7355	-163.454	38	46.6	895	38561	43.1	43.6
2012	55.7713	-163.613	11	48.9	405	6706	16.6	18.9
2012	55.795	-163.319	11	47.1	209	2979	14.3	14.1
2012	55.8069	-163.772	10	50.8	277	7296	26.3	26.2
2012	55.831	-163.478	13	48.3	411	16206	39.4	41
2012	55.8667	-163.638	10	49.4	304	7354	24.2	20.6
2012	55.8905	-163.343	6	48.1	134	1777	13.3	12.4
2012	55.9135	-163.048	5	46.4	115	727	6.3	6.7
2012	55.9264	-163.503	5	48.2	125	1551	12.4	11.5
2012	55.9498	-163.208	7	46.5	184	727	4	3.8
2012	55.9859	-163.367	4	47	89	519	5.8	6.4
2012	55.9945	-162.616	11	41.1	255	6560	25.7	24.3
2012	56.009	-163.071	6	45.4	159	411	2.6	2.6
2012	56.0314	-162.775	12	42	355	9822	27.7	28
2012	56.0453	-163.231	4	46.8	105	174	1.7	1.6
2012	56.053	-162.479	15	40.5	323	10837	33.6	34.4
2012	56.0681	-162.935	14	44.1	387	6506	16.8	19.9
2012	56.0901	-162.638	48	41.6	1247	40956	32.8	32.1
2012	56.1045	-163.095	3	46.2	52	162	3.1	3
2012	56.1114	-162.341	7	40.3	154	5245	34.1	35.5
2012	56.1269	-162.798	25	43	684	14281	20.9	20.6
2012	56.1486	-162.501	40	40.5	935	27705	29.6	27.2
2012	56.1636	-162.958	10	44.4	245	6580	26.9	25.2
2012	56.1857	-162.661	46	41.7	1223	34164	27.9	26.8
2012	56.207	-162.363	16	41.1	378	15774	41.7	40.2
2012	56.2225	-162.821	17	43.1	417	12000	28.8	28.4
2012	56.2442	-162.523	11	41.3	261	6366	24.4	22.8
2012	56.2652	-162.225	5	40.4	118	3811	32.3	30.8
2012	56.2812	-162.683	7	43.1	162	2739	16.9	16.5
2012	56.2854	-161.926	8	45	237	9195	38.8	42.2
2012	56.3026	-162.385	3	40.8	69	1560	22.6	21.7
2012	56.3232	-162.086	10	42.8	275	8917	32.4	31.9
2012	56.3608	-162.246	3	43.5	65	1860	28.6	24.9
2012	56.3811	-161.947	12	45.4	371	13372	36	36.9
2012	56.4189	-162.107	13	42.2	321	12718	39.6	40.8
2012	56.4388	-161.807	9	47.6	304	11428	37.6	37.7
2012	56.4768	-161.968	40	40.9	950	35778	37.7	38.1
2012	56.4963	-161.667	24	44.1	506	15037	29.7	29.8
2012	56.5345	-161.828	51	44.7	1168	40635	34.8	34.8
2012	56.5537	-161.527	10	42	299	9330	31.2	30.7
2012	56.5724	-161.989	26	37.9	576	18940	32.9	33
2012	56.592	-161.687	56	46.8	1382	46310	33.5	32
2012	56.6301	-161.848	33	38.8	743	23915	32.2	32.2
2012	56.6494	-161.546	40	46.4	933	34847	37.3	36.4
2012	56.668	-162.01	10	41.2	236	7840	33.2	32.2
2012	56.6877	-161.708	44	41.2	1047	36083	34.5	35.6
2012	56.7066	-161.405	10	45.1	216	6152	28.5	32.9
2012	56.7258	-161.869	34	41.1	758	21719	28.7	31.2
2012	56.7451	-161.566	19	40.4	414	14580	35.2	36.2
2012	56.7637	-161.263	3	40.5	56	1203	21.5	25
2012	56.7834	-161.728	46	41.5	935	29288	31.3	32
2012	56.8024	-161.425	5	42.1	97	3221	33.2	33.6
2012	56.8214	-161.89	4	36.4	108	2743	25.4	22.1
2012	56.8408	-161.586	15	40.3	389	12197	31.4	31.1
2012	56.8594	-161.283	10	41.2	225	6827	30.3	31.8
2012	56.879	-161.748	7	37.9	146	3993	27.3	26.7
2012	56.898	-161.445	6	40.2	151	3251	21.5	21.1
2012	56.917	-161.911	6	35.8	130	3501	26.9	26.3
2012	56.9365	-161.607	6	39	156	5426	34.8	34.6
2012	56.9551	-161.302	7	39.3	254	9577	37.7	41.1
2012	56.9937	-161.464	7	38.6	256	6718	26.2	27.1
2012	57.012	-161.159	3	38.3	96	3673	38.3	38.9
2012	57.0508	-161.321	18	38.9	473	14218	30.1	29.9
2012	57.1078	-161.178	9	39.5	223	7593	34	33.5
2012	57.1465	-161.341	10	36.1	270	7395	27.4	27.4
2012	57.2035	-161.197	9	38.4	244	7932	32.5	31.9
2013	55.8069	-163.772	18	50	381	10905	28.6	28.2
2013	55.831	-163.478	5	48.4	96	1206	12.6	12.7
2013	55.8544	-163.184	10	46.1	237	2098	8.9	8.2
2013	55.8667	-163.638	19	48.9	445	7146	16.1	17.1
2013	55.9135	-163.048	27	45.2	640	15437	24.1	25.7
2013	55.9725	-162.912	52	44.4	1256	34127	27.2	27.3
2013	56.009	-163.071	53	45.5	1233	31869	25.8	26.2
2013	56.0314	-162.775	15	42.7	386	6261	16.2	17.2
2013	56.0453	-163.231	4	46.1	93	3309	35.6	32.9
2013	56.0681	-162.935	100	44.3	2093	61719	29.5	29.3
2013	56.0901	-162.638	16	41.4	396	6962	17.6	17.6
2013	56.1045	-163.095	14	45.3	284	7127	25.1	24.3
2013	56.1269	-162.798	25	43.3	557	10582	19	19.8
2013	56.1486	-162.501	7	40.9	179	1714	9.6	9.5
2013	56.1636	-162.958	35	44	846	22516	26.6	26.6
2013	56.1857	-162.661	8	42.1	173	2999	17.3	16.8
2013	56.2225	-162.821	5	43.2	132	511	3.9	3.8
2013	56.2442	-162.523	3	40.7	47	663	14.1	13
2013	56.2812	-162.683	3	43	87	863	9.9	10.3
2013	56.2854	-161.926	4	45.7	86	1057	12.3	12.5
2013	56.3431	-161.787	5	45.7	109	2136	19.6	18.5
2013	56.3608	-162.246	7	42.5	145	3605	24.9	26.8
2013	56.3811	-161.947	24	46.6	640	15917	24.9	28.5
2013	56.4189	-162.107	41	41.9	852	26608	31.2	31.2
2013	56.4388	-161.807	15	47.2	510	15501	30.4	24.3
2013	56.4564	-162.268	8	39.9	186	5514	29.6	30.7
2013	56.4768	-161.968	20	42.1	469	15213	32.4	31
2013	56.4963	-161.667	11	45.6	218	3994	18.3	18
2013	56.5145	-162.128	44	40.5	1042	34136	32.8	33.1
2013	56.5345	-161.828	18	43.4	407	9106	22.4	19.2
2013	56.552	-162.29	22	40.1	504	17238	34.2	34.6
2013	56.5537	-161.527	3	41.8	66	1521	23	21.5
2013	56.5724	-161.989	15	40.2	303	11803	39	36.8
2013	56.5893	-162.451	8	39.3	155	5844	37.7	38.9
2013	56.592	-161.687	24	46.6	544	11284	20.7	20.9
2013	56.6101	-162.15	44	40.8	1034	28958	28	26.9
2013	56.6301	-161.848	25	39.8	525	13175	25.1	20.7
2013	56.6476	-162.311	9	38	169	3641	21.5	21.4
2013	56.6494	-161.546	5	45.8	93	1993	21.4	21.6
2013	56.668	-162.01	37	40.7	837	24083	28.8	28.4
2013	56.6877	-161.708	27	40.8	611	16046	26.3	24.9
2013	56.7057	-162.171	10	38.3	208	5131	24.7	24.6
2013	56.7066	-161.405	6	43.3	123	2167	17.6	17.6
2013	56.7258	-161.869	51	41.5	1188	32337	27.2	26.8
2013	56.7451	-161.566	26	40	572	15728	27.5	27.8
2013	56.7636	-162.031	31	37.6	756	21989	29.1	28.7
2013	56.7637	-161.263	3	40.7	77	961	12.5	12.5
2013	56.7834	-161.728	68	42.3	1617	53206	32.9	32.4
2013	56.8013	-162.193	7	37.9	177	4227	23.9	23.9
2013	56.8024	-161.425	10	41.1	220	6680	30.4	27.3
2013	56.8214	-161.89	17	37.5	450	14341	31.9	31
2013	56.8408	-161.586	44	40.6	1196	46302	38.7	36
2013	56.8592	-162.052	7	38.3	148	3650	24.7	26.4
2013	56.8594	-161.283	7	40.1	153	3552	23.2	25.6
2013	56.879	-161.748	18	38.2	564	17441	30.9	31
2013	56.898	-161.445	66	40.6	1596	54045	33.9	32.4
2013	56.917	-161.911	8	37.3	201	6010	29.9	28.8
2013	56.9365	-161.607	33	38	820	29766	36.3	36.5
2013	56.9551	-161.302	35	41.3	869	28917	33.3	32.4
2013	56.9937	-161.464	48	36	1263	42905	34	33
2013	57.012	-161.159	9	38.8	315	8485	26.9	26.7
2013	57.0508	-161.321	39	39	975	30828	31.6	30.9
2013	57.1078	-161.178	12	40.2	344	10592	30.8	33.4
2014	55.8069	-163.772	5	49.9	188	7249	38.6	34.9
2014	55.8422	-163.932	17	48.4	419	14157	33.8	32.6
2014	55.8667	-163.638	12	48.8	292	8675	29.7	29.9
2014	55.8773	-164.092	36	47.8	672	21843	32.5	33.9
2014	55.9022	-163.798	16	48.1	363	11225	30.9	31.1
2014	55.9375	-163.958	29	48.6	765	22249	29.1	31.6
2014	55.9498	-163.208	6	47.3	125	1735	13.9	14.8
2014	55.9621	-163.663	8	49	168	5382	32	32
2014	56.009	-163.071	14	46.3	305	6717	22	21.7
2014	56.0218	-163.527	3	47.7	83	2342	28.2	26.9
2014	56.0314	-162.775	4	42.9	96	1148	12	13
2014	56.0453	-163.231	5	46.6	101	1897	18.8	20.8
2014	56.0575	-163.688	6	47.8	184	5029	27.3	28.6
2014	56.0681	-162.935	12	44.9	287	4249	14.8	15.5
2014	56.0901	-162.638	5	41.4	159	2925	18.4	19.3
2014	56.1045	-163.095	10	45.6	284	5755	20.3	17.9
2014	56.1269	-162.798	39	43.4	942	23624	25.1	25.5
2014	56.1408	-163.255	12	47.1	289	7513	26	25.2
2014	56.1636	-162.958	32	44.5	803	19803	24.7	24.8
2014	56.1768	-163.416	8	47.7	181	3490	19.3	19
2014	56.1857	-162.661	10	42	357	9259	25.9	25.6
2014	56.2	-163.119	8	46.6	149	3794	25.5	26.5
2014	56.2225	-162.821	25	43.7	705	16484	23.4	23.8
2014	56.2362	-163.279	10	46.6	248	7329	29.6	29.2
2014	56.2482	-163.738	3	46.2	76	1617	21.3	21.2
2014	56.2591	-162.982	30	44.5	648	20814	32.1	32.2
2014	56.2722	-163.44	10	46.5	273	9211	33.7	32.3
2014	56.2812	-162.683	13	43.3	363	11416	31.4	31.6
2014	56.2954	-163.143	17	45.2	456	16837	36.9	35.1
2014	56.3026	-162.385	9	36.6	327	9390	28.7	29.5
2014	56.318	-162.844	47	42.9	1135	41355	36.4	35.5
2014	56.3316	-163.304	25	45.5	662	21002	31.7	31.8
2014	56.3398	-162.545	8	41.1	208	4802	23.1	23.7
2014	56.3545	-163.005	31	43.7	863	35683	41.3	40
2014	56.3608	-162.246	20	40.2	570	14065	24.7	27.2
2014	56.3675	-163.465	6	45.8	157	5255	33.5	33.1
2014	56.3767	-162.706	15	42	347	10360	29.9	28.7
2014	56.3909	-163.166	39	44.6	1029	34610	33.6	31
2014	56.3982	-162.407	36	40.9	1193	39412	33	34.7
2014	56.4135	-162.867	33	42.4	694	26947	38.8	38.4
2014	56.4189	-162.107	6	42.8	146	2501	17.1	16.8
2014	56.427	-163.328	25	44.5	694	22841	32.9	32.9
2014	56.4353	-162.568	23	40.9	575	18070	31.4	30.9
2014	56.45	-163.029	21	43.3	554	21229	38.3	38
2014	56.4564	-162.268	5	39.9	134	3651	27.2	26.7
2014	56.4629	-163.49	12	43.9	277	7802	28.2	28.7
2014	56.4722	-162.729	15	41.5	359	15010	41.8	41.7
2014	56.4768	-161.968	7	42.6	165	2401	14.6	13.3
2014	56.4863	-163.19	8	43.6	217	5499	25.3	23.5
2014	56.4937	-162.429	10	40.2	230	5373	23.4	23.7
2014	56.4963	-161.667	4	49	90	592	6.6	6.6
2014	56.5089	-162.891	20	41.7	584	19104	32.7	35.9
2014	56.5145	-162.128	17	40.4	399	9373	23.5	23.4
2014	56.5224	-163.352	18	43.7	412	10632	25.8	25.9
2014	56.5308	-162.59	8	40.2	216	6423	29.7	28.2
2014	56.5345	-161.828	8	44.8	166	1608	9.7	9.3
2014	56.5454	-163.052	11	41.9	437	14270	32.7	36.4
2014	56.552	-162.29	6	40	114	2150	18.9	20.3
2014	56.5677	-162.752	18	40.6	458	16388	35.8	36.9
2014	56.5724	-161.989	24	41	529	11862	22.4	23.6
2014	56.5893	-162.451	6	38.9	158	6790	43	43.3
2014	56.592	-161.687	7	45.3	154	2782	18.1	17.2
2014	56.6044	-162.914	9	39.6	271	6226	23	26.2
2014	56.6101	-162.15	28	40.8	693	14746	21.3	21.9
2014	56.6264	-162.613	11	39.9	293	5845	19.9	20.9
2014	56.6301	-161.848	8	40.3	167	3158	18.9	21.9
2014	56.6476	-162.311	17	38.7	457	11046	24.2	23
2014	56.6494	-161.546	3	47.5	73	869	11.9	11.7
2014	56.6632	-162.775	44	38.5	1251	43233	34.6	35.4
2014	56.668	-162.01	55	41.4	1232	34346	27.9	28.3
2014	56.6848	-162.473	13	38.8	268	6168	23	23.5
2014	56.6877	-161.708	13	40.4	317	4376	13.8	13
2014	56.7057	-162.171	12	38.7	232	3603	15.5	16
2014	56.7219	-162.636	7	38.5	151	3490	23.1	21.5
2014	56.7258	-161.869	58	41.1	1745	42208	24.2	24.9
2014	56.7431	-162.333	34	37.7	746	23851	32	30.6
2014	56.7451	-161.566	7	41.7	175	3228	18.4	19.1
2014	56.7636	-162.031	23	37	512	11118	21.7	20.2
2014	56.7834	-161.728	51	42.3	1221	35534	29.1	30.4
2014	56.8214	-161.89	9	39.8	278	5066	18.2	18.2
2014	56.8408	-161.586	48	41.7	1032	29088	28.2	24.5
2014	56.879	-161.748	4	38.1	131	1787	13.6	13.9
2014	56.898	-161.445	21	41.9	504	15673	31.1	33
2014	56.9365	-161.607	11	39	223	4969	22.3	21.5
2014	56.9551	-161.302	48	41.1	924	30011	32.5	32.7
2014	56.9937	-161.464	12	39.9	232	8053	34.7	33.9
2014	57.012	-161.159	15	35.2	303	4466	14.7	15.2
2014	57.0508	-161.321	34	40.8	886	22726	25.7	24.2
2014	57.1078	-161.178	3	41.2	62	951	15.3	17.1
2015	55.8773	-164.092	8	50.5	207	9716	46.9	48.1
2015	55.9122	-164.252	24	48.6	508	20501	40.4	39.1
2015	55.9469	-164.413	5	48.9	110	4593	41.8	42.6
2015	55.9621	-163.663	3	49.1	52	1471	28.3	29
2015	55.9976	-163.823	4	48.4	156	5953	38.2	37.9
2015	56.0075	-164.279	16	47.4	304	11920	39.2	43.5
2015	56.0328	-163.983	5	47	111	3000	27	25.3
2015	56.0453	-163.231	3	46.7	60	345	5.8	5.8
2015	56.0575	-163.688	11	48.3	231	8249	35.7	35.9
2015	56.0814	-163.392	3	46.5	65	425	6.5	7.8
2015	56.0929	-163.848	7	47.8	179	8241	46	46.8
2015	56.1172	-163.552	3	47.7	64	1010	15.8	15.6
2015	56.1281	-164.009	8	46.4	231	7645	33.1	32.1
2015	56.1408	-163.255	3	46.7	70	518	7.4	8.2
2015	56.1528	-163.713	3	47	70	1784	25.5	24.6
2015	56.1631	-164.171	3	48	90	3450	38.3	39.3
2015	56.1636	-162.958	3	43.5	79	1852	23.4	22.6
2015	56.1882	-163.874	17	47.8	490	19243	39.3	39.2
2015	56.2	-163.119	27	45.1	597	16616	27.8	27.7
2015	56.2126	-163.577	6	47.3	128	4065	31.8	31
2015	56.2225	-162.821	5	43	97	2790	28.8	28.5
2015	56.2234	-164.035	17	47.3	475	15646	32.9	33.2
2015	56.2362	-163.279	28	45.1	739	21265	28.8	28.1
2015	56.2482	-163.738	27	46.6	603	21567	35.8	34
2015	56.2591	-162.982	55	44.1	1289	46086	35.8	35.9
2015	56.2722	-163.44	19	46.6	350	14139	40.4	42.1
2015	56.2835	-163.9	42	46.7	974	42938	44.1	44.1
2015	56.2954	-163.143	52	44.9	1205	43083	35.8	35.1
2015	56.3079	-163.602	41	45.5	932	42230	45.3	44.2
2015	56.318	-162.844	17	43.1	413	15166	36.7	35.6
2015	56.3187	-164.062	19	46.6	533	22159	41.6	41.8
2015	56.3316	-163.304	17	45.5	448	10562	23.6	24.1
2015	56.3435	-163.764	55	45.5	1350	56835	42.1	41.5
2015	56.3545	-163.005	61	43.3	1454	62778	43.2	42.3
2015	56.3608	-162.246	3	42.3	62	2345	37.8	33.2
2015	56.3675	-163.465	16	45.1	355	13385	37.7	34.1
2015	56.3767	-162.706	6	42	140	6151	43.9	43.2
2015	56.3788	-163.926	39	45.9	971	36016	37.1	37.5
2015	56.3909	-163.166	74	43.9	1766	71280	40.4	40.8
2015	56.4033	-163.627	39	45	1100	51921	47.2	44.9
2015	56.4135	-162.867	25	43.3	550	20345	37	36.1
2015	56.427	-163.328	69	43.6	1524	66031	43.3	42.2
2015	56.4388	-163.789	37	44.4	839	36972	44.1	43.9
2015	56.45	-163.029	14	42.9	412	9222	22.4	21.4
2015	56.4629	-163.49	38	43.9	847	32076	37.9	38.3
2015	56.4722	-162.729	12	41.7	255	8347	32.7	36.7
2015	56.4741	-163.952	10	44.5	195	8884	45.6	46.2
2015	56.4863	-163.19	5	43.1	130	4024	31	30.3
2015	56.4986	-163.652	11	43.9	356	17341	48.7	48.9
2015	56.5089	-162.891	27	42.2	848	30387	35.8	34.2
2015	56.5224	-163.352	25	43.2	707	30954	43.8	44.7
2015	56.5308	-162.59	15	39.2	280	6899	24.6	25.6
2015	56.5345	-161.828	4	45.1	89	402	4.5	4.9
2015	56.5454	-163.052	6	42	131	3498	26.7	25.9
2015	56.5583	-163.515	7	41.9	152	5426	35.7	32.9
2015	56.5677	-162.752	17	41.5	374	10122	27.1	26.1
2015	56.5893	-162.451	8	38.3	215	5853	27.2	29.3
2015	56.6044	-162.914	5	31.7	100	2045	20.5	20.7
2015	56.6101	-162.15	3	40.5	56	734	13.1	13
2015	56.6178	-163.377	4	41.3	77	3032	39.4	37.5
2015	56.6264	-162.613	31	40.6	672	24684	36.7	37
2015	56.6301	-161.848	5	40.8	231	1459	6.3	6.5
2015	56.6476	-162.311	7	37.3	152	2809	18.5	17.9
2015	56.6632	-162.775	9	37.4	197	1524	7.7	7.6
2015	56.668	-162.01	11	41.1	333	3201	9.6	10.3
2015	56.6848	-162.473	9	38.8	210	4437	21.1	20.8
2015	56.6877	-161.708	5	38.5	121	1564	12.9	13.4
2015	56.7057	-162.171	4	38.5	98	817	8.3	8.5
2015	56.7258	-161.869	15	42	406	4314	10.6	10.5
2015	56.7431	-162.333	6	38	151	3002	19.9	19.3
2015	56.7834	-161.728	15	41.5	405	8670	21.4	21.4
2015	56.8408	-161.586	5	42.1	212	4596	21.7	19.2
2015	56.9551	-161.302	6	41.4	136	597	4.4	4.4
2016	56.0679	-164.144	6	47.8	129	4915	38.1	34.7
2016	56.1027	-164.305	5	47.9	108	3134	29	28.6
2016	56.1528	-163.713	11	47.7	283	8599	30.4	28.9
2016	56.1631	-164.171	18	47.6	635	26816	42.2	45.3
2016	56.1768	-163.416	14	46.4	356	13667	38.4	38.7
2016	56.1882	-163.874	9	46.5	298	9758	32.7	28.9
2016	56.1979	-164.332	3	48.2	80	2310	28.9	29.4
2016	56.2126	-163.577	18	47	420	14797	35.2	36.1
2016	56.2234	-164.035	23	47.4	515	20274	39.4	40.3
2016	56.2362	-163.279	23	45.8	564	22888	40.6	40.7
2016	56.2482	-163.738	21	46.4	640	19018	29.7	32.7
2016	56.2584	-164.197	7	47	168	5573	33.2	35.2
2016	56.2591	-162.982	5	43.7	166	2209	13.3	16.9
2016	56.2722	-163.44	6	46.3	155	4932	31.8	33.3
2016	56.2835	-163.9	17	46.2	469	18982	40.5	44.5
2016	56.3079	-163.602	12	45.7	382	12139	31.8	32.7
2016	56.3187	-164.062	16	45.9	327	11809	36.1	37.6
2016	56.3435	-163.764	23	45.8	686	32032	46.7	45.4
2016	56.3536	-164.224	26	45.5	631	26793	42.5	42
2016	56.3545	-163.005	7	44.4	149	7593	51	50
2016	56.3675	-163.465	17	44.7	453	17576	38.8	37.7
2016	56.3788	-163.926	24	45.5	640	29551	46.2	44
2016	56.3883	-164.386	19	44.8	455	18190	40	40.2
2016	56.3909	-163.166	9	44.3	213	9644	45.3	47.3
2016	56.4033	-163.627	28	44.6	671	28613	42.6	43.8
2016	56.4135	-162.867	7	42.8	254	9170	36.1	37.1
2016	56.4139	-164.088	27	45.1	679	28619	42.1	41.9
2016	56.427	-163.328	17	43.5	434	13234	30.5	31.1
2016	56.4388	-163.789	72	44.4	1802	84870	47.1	49.8
2016	56.4488	-164.25	10	44	222	9404	42.4	42.8
2016	56.45	-163.029	11	43.2	314	14160	45.1	48.8
2016	56.4629	-163.49	26	43.6	677	23502	34.7	36.7
2016	56.4722	-162.729	12	41	341	19078	55.9	55.9
2016	56.4741	-163.952	24	43.9	596	21163	35.5	36.1
2016	56.4863	-163.19	19	43.1	461	18899	41	42.8
2016	56.4986	-163.652	35	43.5	896	36043	40.2	41.5
2016	56.5089	-162.891	19	41.9	595	30930	52	51.9
2016	56.5224	-163.352	23	43	571	22996	40.3	41.6
2016	56.5341	-163.815	58	42.6	1448	62154	42.9	43.8
2016	56.544	-164.277	3	42.3	122	1193	9.8	13.6
2016	56.5454	-163.052	10	42.2	314	13980	44.5	45.5
2016	56.5583	-163.515	23	42.8	594	25329	42.6	43.8
2016	56.5693	-163.978	10	41.9	234	7421	31.7	29.6
2016	56.5817	-163.215	3	42.3	44	1936	44	45
2016	56.5939	-163.678	28	42	725	27588	38.1	39.4
2016	56.6044	-162.914	6	41.4	108	6001	55.6	54.2
2016	56.6293	-163.841	7	41.3	160	9473	59.2	59.8
2016	56.6536	-163.54	5	41.3	108	2868	26.6	30.7
